# Supplementary material for: Vector-Borne Blood Parasites of the Great-Tailed Grackle (Quiscalus mexicanus) in East-Central Texas, USA
Source: Microorganisms. 2021 Feb 27;9(3):504. doi: 10.3390/microorganisms9030504 (PMC7997132; doi:10.3390/microorganisms9030504)
Supplement: Supplementary file 1 [file microorganisms-09-00504-s001.zip]

Archive with 3 entries (2 files):
- VideoS1.mp4
- __MACOSX/
- __MACOSX/._VideoS1.mp4
